# Supplementary material for: Clinical Efficacy of Melon GliSODin® for the Treatment of Aging-Related Dysfunction in Motor Organs—A Double Blind, Randomized Placebo-Controlled Study
Source: J Clin Med. 2022 May 12;11(10):2747. doi: 10.3390/jcm11102747 (PMC9143343; doi:10.3390/jcm11102747)
Supplement: Supplementary file 1 [file jcm-11-02747-s001.zip]

Archive with 1 entries (1 files):
- jcm-1593772-supplementary.pdf
